# Supplementary material for: Floral Color Change Mediated by Pollen Input–Output and Its Manipulation of Pollinator Foraging Behavior in Heterostylous Plant Arnebia guttata (Boraginaceae)
Source: Ecol Evol. 2025 Dec 2;15(12):e72599. doi: 10.1002/ece3.72599 (PMC12672136; doi:10.1002/ece3.72599)
Supplement: Supplementary file 1 — Data S1: ece372599‐sup‐0001‐DataS1.zip. [file ECE3-15-e72599-s001.zip]

Archive with 13 entries (13 files):
- FCCmediated by pollen input and output.xlsx
- floral morph ratio.xlsx
- floral morph ratio_.xlsx
- floral trait.xlsx
- floral trait_.xlsx
- hand pollination experiment.xlsx
- hand pollination experiment_.xlsx
- pollen deposition _.xlsx
- pollen deposition.xlsx
- visitng frequency _.xlsx
- visitng frequency.xlsx
- visitng frequency_.xlsx
- FCC mediated by pollen input and output_.xlsx
