# Supplementary material for: Floral Color Change Mediated by Pollen Input–Output and Its Manipulation of Pollinator Foraging Behavior in Heterostylous Plant Arnebia guttata (Boraginaceae)
Source: Ecol Evol. 2025 Dec 2;15(12):e72599. doi: 10.1002/ece3.72599 (PMC12672136; doi:10.1002/ece3.72599)
Supplement: Supplementary file 1 — Data S1: ece372599‐sup‐0001‐DataS1.zip. [file ECE3-15-e72599-s001.zip › FCCmediated by pollen input and output.xlsx]

## Sheet: Sheet1
		The time and number of FCC
Treatments	floral morph	sample	17:00:00	20:00:00	8:00 of the next day	12:40 of the next day	17:00 of the next day
Emasculated and bagged (only pollen removal)	L- morph	19	4	12	1	2
	S- morph	21		18	2	1
Bagged only (no pollen receipt and removal)	L- morph	14		2	4	3	5
	S- morph	14	2			6	6
Artificial intermorph-pollination and netted (only pollen receipt)	L- morph	16		12	4
	S- morph	14	10	3		1
Open pollination as control (both pollen receipt and removal).	L- morph	12	11	1
	S- morph	12	11	1
