# Supplementary material for: Floral Color Change Mediated by Pollen Input–Output and Its Manipulation of Pollinator Foraging Behavior in Heterostylous Plant Arnebia guttata (Boraginaceae)
Source: Ecol Evol. 2025 Dec 2;15(12):e72599. doi: 10.1002/ece3.72599 (PMC12672136; doi:10.1002/ece3.72599)
Supplement: Supplementary file 1 — Data S1: ece372599‐sup‐0001‐DataS1.zip. [file ECE3-15-e72599-s001.zip › floral morph ratio_.xlsx]

## Sheet: sheet1
		population	Qinghe=Qinghe population
		floral morphs	L= long-styled morph (L-morph): flowers whose stigmas were significantly higher than their anthers
			S= short-styled morph (S-morph): flowers whose stigmas were significantly lower than their anthers
