# Supplementary material for: Floral Color Change Mediated by Pollen Input–Output and Its Manipulation of Pollinator Foraging Behavior in Heterostylous Plant Arnebia guttata (Boraginaceae)
Source: Ecol Evol. 2025 Dec 2;15(12):e72599. doi: 10.1002/ece3.72599 (PMC12672136; doi:10.1002/ece3.72599)
Supplement: Supplementary file 1 — Data S1: ece372599‐sup‐0001‐DataS1.zip. [file ECE3-15-e72599-s001.zip › floral trait.xlsx]

## Sheet: floral trait 
	floral size in Qinghe population
population	sample	floral morph	corolla open diameter(mm)	corolla tube diameter(mm)	corolla tube length(mm)	stigma height(mm)	anther height(mm)
Qinghe	1	L	11.63	1.7	12.29	12.27	8.24
Qinghe	2	L	9.9	1.56	13.24	14.16	7.59
Qinghe	3	L	9.93	1.56	12.51	11.09	7.94
Qinghe	4	L	9.54	1.58	12.38	11.59	7.81
Qinghe	5	L	11.09	1.59	12.39	11.73	7.97
Qinghe	6	L	9.81	1.5	11.17	12.85	7.46
Qinghe	7	L	9.62	1.7	11.29	13.06	6.38
Qinghe	8	L	10.21	1.76	11	14.09	7.68
Qinghe	9	L	9.66	1.77	11.84	10.86	7.88
Qinghe	10	L	10.03	1.62	12.9	12.58	8.53
Qinghe	11	L	8.85	1.64	11.46	11.96	7.74
Qinghe	12	L	9.56	1.46	12.61	12.69	7.83
Qinghe	13	L	10.79	1.6	11.09	12.25	7.4
Qinghe	14	L	10.65	1.52	11.72	13.24	8.46
Qinghe	15	L	10.75	1.6	12.14	13.23	8.04
Qinghe	16	L	10.01	1.51	12.44	13.06	8.42
Qinghe	17	L	9.62	1.61	12.38	12.95	8.2
Qinghe	18	L	10.57	1.52	12.59	13.39	8.59
Qinghe	19	L	11.01	1.61	12.5	13.02	8.33
Qinghe	20	L	9.4	1.65	9.96	12.28	7.32
Qinghe	1	S	9.27	2.21	12.24	6.77	12.01
Qinghe	2	S	9.92	1.68	12.13	8.72	12.07
Qinghe	3	S	9.74	1.76	12.71	7.42	12.71
Qinghe	4	S	10.3	1.78	12.18	8.68	12.65
Qinghe	5	S	9.58	1.6	10.56	7.71	10.88
Qinghe	6	S	10.59	1.63	11.19	7.32	12.12
Qinghe	7	S	9.62	1.59	12	8.35	11.76
Qinghe	8	S	9.05	1.46	12	7.1	11.12
Qinghe	9	S	9.95	1.68	11.33	7.54	11.59
Qinghe	10	S	9.91	1.46	11.8	7.1	11.72
Qinghe	11	S	9.64	1.54	10.68	6.84	10.62
Qinghe	12	S	9.91	1.56	13.52	8.75	13.75
Qinghe	13	S	10.86	1.5	13.48	7.52	13.08
Qinghe	14	S	10.96	1.61	12.89	7.26	13.26
Qinghe	15	S	11.96	1.61	14.25	7.53	13.63
Qinghe	16	S	11.23	1.51	13.97	7.88	13.38
Qinghe	17	S	12.46	1.66	13.93	7.69	13.28
Qinghe	18	S	10.57	1.5	12.07	7.47	12.16
Qinghe	19	S	13.87	1.55	13.05	8.55	13.23
Qinghe	20	S	10.59	1.75	10.84	7.62	10.92
