# Supplementary material for: Floral Color Change Mediated by Pollen Input–Output and Its Manipulation of Pollinator Foraging Behavior in Heterostylous Plant Arnebia guttata (Boraginaceae)
Source: Ecol Evol. 2025 Dec 2;15(12):e72599. doi: 10.1002/ece3.72599 (PMC12672136; doi:10.1002/ece3.72599)
Supplement: Supplementary file 1 — Data S1: ece372599‐sup‐0001‐DataS1.zip. [file ECE3-15-e72599-s001.zip › hand pollination experiment.xlsx]

## Sheet: Sheet1
			apomixis	intramorph pollination	intermorph pollination	artificial self-pollination	control
	sample	floral morph	fruit set	fruit set	fruit set	fruit set	fruit set
	1	L	0	0	1	0	1
	2	L	0	0	1	0	1
	2	L			1		1
	3	L	0	0	0	0	1
	4	L	0	0	1	1	0
	4	L			1
	5	L	0	0	1	0	1
	5	L			1
	6	L	0	0	1	0	1
	6	L			1
	7	L	0	0	1	0	1
	8	L	0	0	1	0	1
	9	L	0	0	1	0	1
	10	L	0	0	1	0	1
	11	L	0	0	1	0	0
	11	L			1
	12	L	0	0	1	0	1
	13	L	0	0	1	0	0
	13	L			1
	14	L	0	0	1	0	1
	14	L			1
	15	L	0	0	0	0	1
	15	L			1
	16	L	0	0	1	0	1
	16	L			1
	17	L	0	0	1	0	1
	18	L	0	0	1	0	1
	19	L	0	0	1	0	1
	20	L	0	0	1	0	1
	21	L	0	0	1	0	1
	22	L	0	0	1	0	1
	23	L	0	0	1	0	1
	24	L	0	0	1	0	1
	25	L	0	0	1	0	1
	26	L	0	0	1	0	1
	27	L	0	0		0	1
	28	L	0	0	1	0	1
	29	L	0	0	0		1
	30	L	0		1		1
	1	S	0	0	1	0	1
	2	S	0	0	1	0	1
	3	S	0	0	1	0	1
	3	S		1	1
	4	S	0	0	1	0	1
	5	S	0	0	1	0	1
	6	S	0	0	1	1	1
	6	S		0	0
	7	S	0	0	1		1
	7	S		0	1
	8	S	0	0	1	0	1
	8	S		0	1
	9	S	0	1	1	0	1
	10	S	0	1	1	0	1
	10	S		0	1
	11	S	0	0	1	1	1
	11	S		0	1
	12	S	0	0	1	0	1
	12	S		0	1
	13	S	0	0	1	1	1
	14	S	0	0	1	0	1
	14				1
	15	S	0	1	1		1
	15				1
	16	S	0	0	1	0	1
	17	S	0	0	1		1
	18	S	0	0	1	0	1
	19	S	0	0	1	0	0
	20	S	0	0	1		0
	21	S	0	1	1	0	1
	22	S	0	0	1	0	1
	23	S	0	0	1	0
	24	S	0	0	1	0
	25	S	0	0	1	0
	26	S	0	1	1	0
	27	S	0	0	1	1
	28	S	0	1	1	0
	29	S	0	0	1	0
	30	S	0	0	1	0
