# Supplementary material for: Floral Color Change Mediated by Pollen Input–Output and Its Manipulation of Pollinator Foraging Behavior in Heterostylous Plant Arnebia guttata (Boraginaceae)
Source: Ecol Evol. 2025 Dec 2;15(12):e72599. doi: 10.1002/ece3.72599 (PMC12672136; doi:10.1002/ece3.72599)
Supplement: Supplementary file 1 — Data S1: ece372599‐sup‐0001‐DataS1.zip. [file ECE3-15-e72599-s001.zip › hand pollination experiment_.xlsx]

## Sheet: Sheet1
					samples	plant ID, the different sequences number represent that the flowers come from the different plants
					floral morphs	L= long-styled morph, S= short-styled morph
					apomixis	the flower emasculated and netted
					intramorph pollination	pollination between plants with the same floral morph
					intermorph pollination	pollination between L-morph and S-morph
					artificial self-pollination	hand pollination within a flower
					control	open pollination
					fruit set	1= fruit, 0= not fruit
