# Supplementary material for: Floral Color Change Mediated by Pollen Input–Output and Its Manipulation of Pollinator Foraging Behavior in Heterostylous Plant Arnebia guttata (Boraginaceae)
Source: Ecol Evol. 2025 Dec 2;15(12):e72599. doi: 10.1002/ece3.72599 (PMC12672136; doi:10.1002/ece3.72599)
Supplement: Supplementary file 1 — Data S1: ece372599‐sup‐0001‐DataS1.zip. [file ECE3-15-e72599-s001.zip › pollen deposition _.xlsx]

## Sheet: Sheet1
			treament	natural=control，manipulated=adding artificial spots to part of spotless flowers of plants
			samples	plant order
			floral morphs	L= long-styled morph (L-morph), S=short-styled morph(S-morph)
			color	natural spot= the newly-opened flowers with dark spots, spotless=the opened flowers whose spots has faded away,artificial spots= the spotless flowers were added with dark spots
			compatible pollen number	the pollen number of the opposite floral morph on stigma
			incompatible pollen number	the pollen number of the same floral morph on stigma
			total pollen number	the pollen number of two morphs on stigma
			percentage of compatible pollen	the ratio of compatible pollen to total pollen
