# Supplementary material for: Floral Color Change Mediated by Pollen Input–Output and Its Manipulation of Pollinator Foraging Behavior in Heterostylous Plant Arnebia guttata (Boraginaceae)
Source: Ecol Evol. 2025 Dec 2;15(12):e72599. doi: 10.1002/ece3.72599 (PMC12672136; doi:10.1002/ece3.72599)
Supplement: Supplementary file 1 — Data S1: ece372599‐sup‐0001‐DataS1.zip. [file ECE3-15-e72599-s001.zip › pollen deposition.xlsx]

## Sheet: Sheet1
	The pollen deposition in natural and manipulated conditions
Treament	Sample	Floral morph	Color	Compatible pollen number	Incompatible pollen number	Total pollen number	Percentage of compatible pollen
Natural	1	L	Natural spot	15	83	98	15.3061
Natural	2	L	Natural spot	2	159	161	1.24224
Natural	3	L	Natural spot	37	150	187	19.7861
Natural	4	L	Natural spot	1	171	172	0.581395
Natural	5	L	Natural spot	17	215	232	7.32759
Natural	6	L	Natural spot	21	325	346	6.06936
Natural	7	L	Natural spot	15	118	133	11.2782
Natural	8	L	Natural spot	642	222	864	74.3056
Natural	9	L	Natural spot	8	47	55	14.5455
Natural	10	L	Natural spot	83	264	347	23.9193
Natural	11	L	Natural spot	66	122	188	35.1064
Natural	12	L	Natural spot	185	145	330	56.0606
Natural	13	L	Natural spot	88	259	347	25.3602
Natural	14	L	Natural spot	15	158	173	8.67052
Natural	15	L	Natural spot	8	76	84	9.52381
Natural	16	L	Natural spot	42	79	121	34.7107
Natural	17	L	Natural spot	127	150	277	45.8484
Natural	18	L	Natural spot	29	116	145	20
Natural	19	L	Natural spot	454	162	616	73.7013
Natural	20	L	Natural spot	127	208	335	37.9104
Natural	21	L	Natural spot	175	195	370	47.2973
Natural	2	L	Spotless	12	29	41	29.2683
Natural	3	L	Spotless	30	90	120	25
Natural	4	L	Spotless	42	365	407	10.3194
Natural	8	L	Spotless	10	208	218	4.58716
Natural	9	L	Spotless	392	119	511	76.7123
Natural	11	L	Spotless	37	76	113	32.7434
Natural	12	L	Spotless	49	190	239	20.5021
Natural	13	L	Spotless	106	137	243	43.6214
Natural	14	L	Spotless	102	109	211	48.3412
Natural	15	L	Spotless	33	167	200	16.5
Natural	16	L	Spotless	28	249	277	10.1083
Natural	17	L	Spotless	235	421	656	35.8232
Natural	18	L	Spotless	35	153	188	18.617
Natural	19	L	Spotless	96	191	287	33.4495
Natural	20	L	Spotless	411	234	645	63.7209
Natural	21	L	Spotless	318	233	551	57.7132
Natural	1	S	Natural spot	0	261	261	0
Natural	2	S	Natural spot	0	15	15	0
Natural	5	S	Natural spot	54	64	118	45.7627
Natural	6	S	Natural spot	64	121	185	34.5946
Natural	7	S	Natural spot	19	204	223	8.52018
Natural	8	S	Natural spot	11	11	22	50
Natural	8	S	Natural spot	52	48	100	52
Natural	9	S	Natural spot	52	147	199	26.1307
Natural	10	S	Natural spot	38	107	145	26.2069
Natural	11	S	Natural spot	18	29	47	38.2979
Natural	12	S	Natural spot	34	236	270	12.5926
Natural	13	S	Natural spot	57	230	287	19.8606
Natural	14	S	Natural spot	19	113	132	14.3939
Natural	15	S	Natural spot	52	109	161	32.2981
Natural	16	S	Natural spot	3	4	7	42.8571
Natural	17	S	Natural spot	7	65	72	9.72222
Natural	18	S	Natural spot	43	140	183	23.4973
Natural	19	S	Natural spot	14	363	377	3.71353
Natural	20	S	Natural spot	19	242	261	7.27969
Natural	1	S	Spotless	12	165	177	6.77966
Natural	2	S	Spotless	0	34	34	0
Natural	3	S	Spotless	116	48	164	70.7317
Natural	4	S	Spotless	24	127	151	15.894
Natural	5	S	Spotless	26	75	101	25.7426
Natural	6	S	Spotless	160	204	364	43.956
Natural	7	S	Spotless	26	108	134	19.403
Natural	9	S	Spotless	21	81	102	20.5882
Natural	10	S	Spotless	47	150	197	23.8579
Natural	11	S	Spotless	22	59	81	27.1605
Natural	12	S	Spotless	43	164	207	20.7729
Natural	13	S	Spotless	169	261	430	39.3023
Natural	14	S	Spotless	8	268	276	2.89855
Natural	15	S	Spotless	18	135	153	11.7647
Natural	16	S	Spotless	52	118	170	30.5882
Natural	17	S	Spotless	15	226	241	6.22407
Manipulated	1	L	Natural spot	292	217	509	57.3674
Manipulated	2	L	Natural spot	206	386	592	34.7973
Manipulated	3	L	Natural spot	69	139	208	33.1731
Manipulated	4	L	Natural spot	159	116	275	57.8182
Manipulated	5	L	Natural spot	137	242	379	36.1478
Manipulated	6	L	Natural spot	199	162	361	55.1247
Manipulated	7	L	Natural spot	90	311	401	22.4439
Manipulated	8	L	Natural spot	268	140	408	65.6863
Manipulated	9	L	Natural spot	45	228	273	16.4835
Manipulated	10	L	Natural spot	221	283	504	43.8492
Manipulated	11	L	Natural spot	240	366	606	39.604
Manipulated	12	L	Natural spot	14	280	294	4.7619
Manipulated	2	L	Spotless	76	82	158	48.1013
Manipulated	3	L	Spotless	361	220	581	62.1343
Manipulated	4	L	Spotless	143	292	435	32.8736
Manipulated	5	L	Spotless	117	223	340	34.4118
Manipulated	6	L	Spotless	68	170	238	28.5714
Manipulated	7	L	Spotless	174	232	406	42.8571
Manipulated	8	L	Spotless	176	252	428	41.1215
Manipulated	9	L	Spotless	159	247	406	39.1626
Manipulated	10	L	Spotless	121	182	303	39.934
Manipulated	11	L	Spotless	117	175	292	40.0685
Manipulated	12	L	Spotless	187	232	419	44.6301
Manipulated	13	L	Spotless	104	181	285	36.4912
Manipulated	1	L	Artificial spot	204	530	734	27.7929
Manipulated	2	L	Artificial spot	50	120	170	29.4118
Manipulated	3	L	Artificial spot	159	285	444	35.8108
Manipulated	5	L	Artificial spot	394	413	807	48.8228
Manipulated	6	L	Artificial spot	340	65	405	83.9506
Manipulated	7	L	Artificial spot	456	143	599	76.1269
Manipulated	9	L	Artificial spot	160	57	217	73.7327
Manipulated	10	L	Artificial spot	81	91	172	47.093
Manipulated	11	L	Artificial spot	172	169	341	50.4399
Manipulated	13	L	Artificial spot	319	236	555	57.4775
Manipulated	15	L	Artificial spot	125	45	170	73.5294
Manipulated	16	L	Artificial spot	80	50	130	61.5385
Manipulated	18	L	Artificial spot	117	427	544	21.5074
Manipulated	19	L	Artificial spot	125	111	236	52.9661
Manipulated	20	L	Artificial spot	189	137	326	57.9755
Manipulated	1	S	Natural spot	45	214	259	17.3745
Manipulated	2	S	Natural spot	21	267	288	7.29167
Manipulated	3	S	Natural spot	19	178	197	9.64467
Manipulated	4	S	Natural spot	15	82	97	15.4639
Manipulated	5	S	Natural spot	23	114	137	16.7883
Manipulated	6	S	Natural spot	40	220	260	15.3846
Manipulated	7	S	Natural spot	20	327	347	5.76369
Manipulated	8	S	Natural spot	82	168	250	32.8
Manipulated	9	S	Natural spot	6	481	487	1.23203
Manipulated	10	S	Natural spot	21	302	323	6.50155
Manipulated	11	S	Natural spot	47	204	251	18.7251
Manipulated	12	S	Natural spot	28	133	161	17.3913
Manipulated	13	S	Natural spot	155	335	490	31.6327
Manipulated	14	S	Natural spot	8	88	96	8.33333
Manipulated	15	S	Natural spot	31	409	440	7.04545
Manipulated	16	S	Natural spot	33	339	372	8.87097
Manipulated	17	S	Natural spot	25	238	263	9.5057
Manipulated	18	S	Natural spot	21	588	609	3.44828
Manipulated	19	S	Natural spot	36	282	318	11.3208
Manipulated	20	S	Natural spot	36	377	413	8.71671
Manipulated	21	S	Natural spot	13	152	165	7.87879
Manipulated	22	S	Natural spot	26	395	421	6.17577
Manipulated	23	S	Natural spot	41	194	235	17.4468
Manipulated	24	S	Natural spot	39	229	268	14.5522
Manipulated	25	S	Natural spot	47	228	275	17.0909
Manipulated	26	S	Natural spot	42	108	150	28
Manipulated	27	S	Natural spot	16	178	194	8.24742
Manipulated	28	S	Natural spot	47	283	330	14.2424
Manipulated	29	S	Natural spot	28	254	282	9.92908
Manipulated	30	S	Natural spot	4	61	65	6.15385
Manipulated	31	S	Natural spot	110	98	208	52.8846
Manipulated	32	S	Natural spot	11	97	108	10.1852
Manipulated	33	S	Natural spot	13	118	131	9.92366
Manipulated	34	S	Natural spot	13	118	131	9.92366
Manipulated	35	S	Natural spot	10	173	183	5.46448
Manipulated	36	S	Natural spot	1	52	53	1.88679
Manipulated	37	S	Natural spot	28	73	101	27.7228
Manipulated	38	S	Natural spot	6	39	45	13.3333
Manipulated	39	S	Natural spot	69	248	317	21.7666
Manipulated	40	S	Natural spot	130	347	477	27.2537
Manipulated	1	S	Spotless	38	219	257	14.786
Manipulated	2	S	Spotless	23	145	168	13.6905
Manipulated	3	S	Spotless	55	64	119	46.2185
Manipulated	4	S	Spotless	18	201	219	8.21918
Manipulated	5	S	Spotless	27	111	138	19.5652
Manipulated	6	S	Spotless	104	76	180	57.7778
Manipulated	7	S	Spotless	5	68	73	6.84932
Manipulated	8	S	Spotless	46	184	230	20
Manipulated	9	S	Spotless	23	83	106	21.6981
Manipulated	10	S	Spotless	55	262	317	17.3502
Manipulated	11	S	Spotless	25	93	118	21.1864
Manipulated	12	S	Spotless	16	99	115	13.913
Manipulated	13	S	Spotless	253	266	519	48.7476
Manipulated	14	S	Spotless	37	163	200	18.5
Manipulated	15	S	Spotless	7	386	393	1.78117
Manipulated	16	S	Spotless	33	296	329	10.0304
Manipulated	17	S	Spotless	13	239	252	5.15873
Manipulated	18	S	Spotless	65	237	302	21.5232
Manipulated	19	S	Spotless	18	386	404	4.45545
Manipulated	20	S	Spotless	28	301	329	8.51064
Manipulated	21	S	Spotless	9	102	111	8.10811
Manipulated	22	S	Spotless	12	162	174	6.89655
Manipulated	23	S	Spotless	117	159	276	42.3913
Manipulated	24	S	Spotless	33	137	170	19.4118
Manipulated	25	S	Spotless	45	26	71	63.3803
Manipulated	26	S	Spotless	58	104	162	35.8025
Manipulated	27	S	Spotless	34	120	154	22.0779
Manipulated	28	S	Spotless	43	105	148	29.0541
Manipulated	29	S	Spotless	128	145	273	46.8864
Manipulated	30	S	Spotless	28	85	113	24.7788
Manipulated	31	S	Spotless	10	198	208	4.80769
Manipulated	32	S	Spotless	25	24	49	51.0204
Manipulated	33	S	Spotless	108	75	183	59.0164
Manipulated	34	S	Spotless	8	95	103	7.76699
Manipulated	35	S	Spotless	28	189	217	12.9032
Manipulated	36	S	Spotless	91	38	129	70.5426
Manipulated	37	S	Spotless	11	169	180	6.11111
Manipulated	38	S	Spotless	26	103	129	20.155
Manipulated	39	S	Spotless	19	196	215	8.83721
Manipulated	1	S	Artificial spot	57	218	275	20.7273
Manipulated	2	S	Artificial spot	28	182	210	13.3333
Manipulated	3	S	Artificial spot	155	293	448	34.5982
Manipulated	4	S	Artificial spot	72	303	375	19.2
Manipulated	5	S	Artificial spot	47	566	613	7.66721
Manipulated	6	S	Artificial spot	66	340	406	16.2562
Manipulated	7	S	Artificial spot	10	100	110	9.09091
Manipulated	8	S	Artificial spot	4	90	94	4.25532
Manipulated	9	S	Artificial spot	109	258	367	29.7003
Manipulated	10	S	Artificial spot	2	25	27	7.40741
Manipulated	11	S	Artificial spot	42	489	531	7.9096
Manipulated	12	S	Artificial spot	48	204	252	19.0476
Manipulated	13	S	Artificial spot	161	160	321	50.1558
Manipulated	14	S	Artificial spot	29	333	362	8.01105
Manipulated	15	S	Artificial spot	96	414	510	18.8235
Manipulated	16	S	Artificial spot	69	317	386	17.8756
Manipulated	17	S	Artificial spot	96	337	433	22.1709
Manipulated	18	S	Artificial spot	113	423	536	21.0821
Manipulated	19	S	Artificial spot	48	47	95	50.5263
Manipulated	20	S	Artificial spot	54	205	259	20.8494
Manipulated	21	S	Artificial spot	9	379	388	2.31959
Manipulated	22	S	Artificial spot	19	412	431	4.40835
Manipulated	23	S	Artificial spot	24	378	402	5.97015
Manipulated	24	S	Artificial spot	29	274	303	9.57096
Manipulated	25	S	Artificial spot	35	583	618	5.66343
Manipulated	26	S	Artificial spot	0	53	53	0
Manipulated	27	S	Artificial spot	107	335	442	24.2081
Manipulated	28	S	Artificial spot	32	229	261	12.2605
Manipulated	29	S	Artificial spot	31	226	257	12.0623
Manipulated	30	S	Artificial spot	13	304	317	4.10095
Manipulated	31	S	Artificial spot	24	157	181	13.2597
Manipulated	32	S	Artificial spot	41	183	224	18.3036
Manipulated	33	S	Artificial spot	95	432	527	18.0266
Manipulated	34	S	Artificial spot	31	193	224	13.8393
Manipulated	35	S	Artificial spot	53	253	306	17.3203
Manipulated	36	S	Artificial spot	3	46	49	6.12245
Manipulated	37	S	Artificial spot	37	155	192	19.2708
Manipulated	38	S	Artificial spot	2	155	157	1.27389
Manipulated	39	S	Artificial spot	17	97	114	14.9123
Manipulated	40	S	Artificial spot	4	39	43	9.30233
Manipulated	41	S	Artificial spot	19	128	147	12.9252
Manipulated	42	S	Artificial spot	27	99	126	21.4286
Manipulated	43	S	Artificial spot	28	294	322	8.69565
Manipulated	44	S	Artificial spot	0	2	2	0
Manipulated	45	S	Artificial spot	269	644	913	29.4633
Manipulated	46	S	Artificial spot	16	270	286	5.59441
Manipulated	47	S	Artificial spot	51	421	472	10.8051
Manipulated	48	S	Artificial spot	49	383	432	11.3426
