# Supplementary material for: Floral Color Change Mediated by Pollen Input–Output and Its Manipulation of Pollinator Foraging Behavior in Heterostylous Plant Arnebia guttata (Boraginaceae)
Source: Ecol Evol. 2025 Dec 2;15(12):e72599. doi: 10.1002/ece3.72599 (PMC12672136; doi:10.1002/ece3.72599)
Supplement: Supplementary file 1 — Data S1: ece372599‐sup‐0001‐DataS1.zip. [file ECE3-15-e72599-s001.zip › visitng frequency _.xlsx]

## Sheet: Sheet1
			treaments	natural=control，manipulated=adding artificial spots to part of spotless flowers within plants
			floral morphs	L= long-styled morph (L-morph), S=short-styled morph(S-morph)
			sample	plant order, the same sequence number represents that the flowers come from the same plant
			time range	from start time of observation to end time of observation
			time (h)	duration of observation (h)
			number of natural-spot flowers	the number of flowers with dark spots on the plant
			number of spotless flowers	the number of flowers whose dark spots have faded away
			number of artificial-spot flowers	the number of spotless-flowers added with artificial spots
			number of visited natural-spot flowers	the number of natural-spot flowers visited during theobservation period
			number of visited spotless flowers	the number of spotless flowers visited during the observation period
			number of visited artificial-spot flowers	the number of artificial-spot flowers visited during the observation period
