# Supplementary material for: Floral Color Change Mediated by Pollen Input–Output and Its Manipulation of Pollinator Foraging Behavior in Heterostylous Plant Arnebia guttata (Boraginaceae)
Source: Ecol Evol. 2025 Dec 2;15(12):e72599. doi: 10.1002/ece3.72599 (PMC12672136; doi:10.1002/ece3.72599)
Supplement: Supplementary file 1 — Data S1: ece372599‐sup‐0001‐DataS1.zip. [file ECE3-15-e72599-s001.zip › visitng frequency.xlsx]

## Sheet: Sheet1
treatment	floral morph	sample	time range	time (h)	number of natural-spot flowers	number of spotless flowers	number of artificial-spot flowers	number of visited natural-spot flowers	number of visited spotless flowers	number of visited artificial-spot flowers
natural	L	1	15:00-17:00	2	10	20		4	1
natural	L	1	15:00-17:00	2	10	20		1	1
natural	L	1	15:00-17:00	2	10	20		9	0
natural	L	1	15:00-17:00	2	10	20		2	0
natural	L	2	15:00-17:00	2	8	14		4	0
natural	L	4	9:30-14:10	4.67	1	5		1	0
natural	L	4	9:30-14:10	4.67	1	5		1	0
natural	L	4	9:30-14:10	4.67	1	5		1	0
natural	L	4	9:30-14:10	4.67	1	5		1	0
natural	L	5	9:30-14:10	4.67	10	20		3	0
natural	L	5	9:30-14:10	4.67	10	20		2	0
natural	L	5	9:30-14:10	4.67	10	20		2	0
natural	L	5	9:30-14:10	4.67	10	20		3	0
natural	L	5	9:30-14:10	4.67	10	20		2	0
natural	L	5	9:30-14:10	4.67	10	20		4	0
natural	L	6	9:30-14:10	4.67	6	9		4	0
natural	L	6	9:30-14:10	4.67	6	9		3	0
natural	L	6	9:30-14:10	4.67	6	9		1	0
natural	L	7	9:30-14:10	4.67	2	6		1	0
natural	L	7	9:30-14:10	4.67	2	6		1	0
natural	L	8	9:30-14:10	4.67	20	38		17	0
natural	L	8	9:30-14:10	4.67	20	38		5	0
natural	L	8	9:30-14:10	4.67	20	38		8	0
natural	L	8	9:30-14:10	4.67	20	38		1	0
natural	L	8	9:30-14:10	4.67	20	38		1	0
natural	L	8	9:30-14:10	4.67	20	38		8	0
natural	L	9	9:30-14:10	4.67	4	5		1	0
natural	L	10	9:30-14:10	4.67	3	9		1	0
natural	L	11	9:30-14:10	4.67	5	11		1	1
natural	L	11	9:30-14:10	4.67	5	11		5	0
natural	L	11	9:30-14:10	4.67	5	11		1	0
natural	L	11	9:30-14:10	4.67	5	11		1	0
natural	L	11	9:30-14:10	4.67	5	11		1	0
natural	L	12	17:00-20:00	3	1	5		1	0
natural	L	12	17:00-20:00	3	1	5		0	1
natural	L	13	17:00-20:00	3	7	17		3	0
natural	L	13	17:00-20:00	3	7	17		6	0
natural	L	13	17:00-20:00	3	7	17		1	0
natural	L	13	17:00-20:00	3	7	17		1	0
natural	L	13	17:00-20:00	3	7	17		3	0
natural	L	13	17:00-20:00	3	7	17		1	0
natural	L	13	17:00-20:00	3	7	17		1	0
natural	L	13	17:00-20:00	3	7	17		0	2
natural	L	14	17:00-20:00	3	3	12		1	0
natural	L	14	17:00-20:00	3	3	12		1	0
natural	L	15	17:00-20:00	3	1	7		1	1
natural	L	16	17:00-20:00	3	17	40		5	0
natural	L	16	17:00-20:00	3	17	40		1	0
natural	L	16	17:00-20:00	3	17	40		2	0
natural	L	16	17:00-20:00	3	17	40		4	0
natural	L	16	17:00-20:00	3	17	40		2	0
natural	L	16	17:00-20:00	3	17	40		5	0
natural	L	16	17:00-20:00	3	17	40		4	0
natural	L	16	17:00-20:00	3	17	40		5	0
natural	L	16	17:00-20:00	3	17	40		5	0
natural	L	17	17:00-20:00	3	1	8		1	0
natural	L	17	17:00-20:00	3	1	8		1	0
natural	L	19	17:00-20:00	3	3	13		2	0
natural	L	19	17:00-20:00	3	3	13		3	0
natural	L	19	17:00-20:00	3	3	13		2	0
natural	L	19	17:00-20:00	3	3	13		1	0
natural	L	20	17:35-20:05	3	4	9		1	1
natural	L	21	17:35-20:05	3	3	7		0	0
natural	L	22	17:35-20:05	3	5	5		3	1
natural	L	23	17:35-20:05	3	4	9		2	1
natural	L	24	17:35-20:05	3	1	6		1	5
natural	L	25	17:35-20:05	3	1	7		2	2
natural	L	26	17:35-20:05	3	9	13		1	1
natural	L	26	17:35-20:05	3	9	13		2	3
natural	L	26	17:35-20:05	3	9	13		4	0
natural	L	26	17:35-20:05	3	9	13		2	0
natural	L	27	17:00-20:15	3.25	4	10		2	0
natural	L	28	17:00-20:15	3.25	4	8		3	0
natural	L	29	17:00-20:15	3.25	1	3		1	0
natural	L	30	17:00-20:15	3.25	2	6		1	0
natural	L	31	17:00-20:15	3.25	2	3		1	0
natural	L	32	17:00-20:15	3.25	3	20		2	0
natural	L	33	17:00-20:15	3.25	3	10		1	0
natural	L	34	17:00-20:15	3.25	5	8		2	0
natural	L	35	17:00-20:15	3.25	3	11		3	1
natural	L	36	17:00-20:15	3.25	5	9		5	0
natural	L	37	17:00-20:15	3.25	1	2		0	1
natural	L	38	17:00-20:15	3.25	8	8		6	0
natural	L	39	17:00-20:15	3.25	7	5		2	0
natural	S	1	15:00-17:00	2	8	34		4	0
natural	S	1	15:00-17:00	2	8	34		2	0
natural	S	1	15:00-17:00	2	8	34		2	0
natural	S	1	15:00-17:00	2	8	34		3	2
natural	S	2	15:00-17:00	2	4	10		2	0
natural	S	3	15:00-17:00	2	0	11		0	2
natural	S	4	15:00-17:00	2	3	9		3	0
natural	S	5	15:00-17:00	2	1	5		0	0
natural	S	6	9:30-14:10	4.67	9	10		5	0
natural	S	6	9:30-14:10	4.67	9	10		1	0
natural	S	7	9:30-14:10	4.67	3	7		0	0
natural	S	8	9:30-14:10	4.67	9	15		0	0
natural	S	9	9:30-14:10	4.67	9	20		4	0
natural	S	9	9:30-14:10	4.67	9	20		2	0
natural	S	9	9:30-14:10	4.67	9	20		1	0
natural	S	9	9:30-14:10	4.67	9	20		2	0
natural	S	9	9:30-14:10	4.67	9	20		2	0
natural	S	9	9:30-14:10	4.67	9	20		2	0
natural	S	10	9:30-14:10	4.67	6	16		5	0
natural	S	10	9:30-14:10	4.67	6	16		5	0
natural	S	11	9:30-14:10	4.67	10	30		1	0
natural	S	12	17:00-20:00	3	7	8		2	0
natural	S	12	17:00-20:00	3	7	8		1	1
natural	S	12	17:00-20:00	3	7	8		0	2
natural	S	12	17:00-20:00	3	7	8		0	1
natural	S	13	17:00-20:00	3	2	7		0	0
natural	S	14	17:00-20:00	3	4	14		0	1
natural	S	14	17:00-20:00	3	4	14		2	2
natural	S	15	17:00-20:00	3	7	21		0	4
natural	S	16	17:00-20:00	3	5	12		5	1
natural	S	16	17:00-20:00	3	5	12		2	0
natural	S	17	17:00-20:00	3	5	21		3	0
natural	S	18	17:05-20:05	3	4	5		0	0
natural	S	19	17:05-20:05	3	7	14		0	0
natural	S	20	17:05-20:05	3	5	9		0	0
natural	S	21	17:05-20:05	3	3	5		0	0
natural	S	22	17:05-20:05	3	2	3		1	0
natural	S	23	18:30-19:30	1	2	24		1	5
natural	S	24	18:30-19:30	1	2	1		1	0
natural	S	25	17:00-20:15	3.25	6	21		4	0
natural	S	26	17:00-20:15	3.25	3	5		3	0
natural	S	27	17:00-20:15	3.25	2	5		1	0
natural	S	28	17:00-20:15	3.25	2	8		1	0
natural	S	29	17:00-20:15	3.25	5	13		6	0
natural	S	30	17:00-20:15	3.25	1	6		1	0
natural	S	31	17:00-20:15	3.25	5	20		2	0
natural	S	32	17:00-20:15	3.25	4	6		1	0
natural	S	33	17:00-20:15	3.25	1	6		1	0
natural	S	34	17:00-20:15	3.25	3	8		2	0
natural	S	35	17:00-20:15	3.25	3	5		2	0
natural	S	36	17:00-20:15	3.25	5	14		2	0
natural	S	37	17:00-20:15	3.25	3	10		2	0
natural	S	38	17:00-20:15	3.25	6	25		6	1
natural	S	39	17:00-20:15	3.25	4	14		3	0
natural	S	40	17:00-20:15	3.25	4	13		1	0
natural	S	41	17:00-20:15	3.25	3	4		1	0
natural	S	42	17:00-20:15	3.25	6	8		1	0
manipulated	L	1	9:30-11:50	2.33	2	7	3	1	0	1
manipulated	L	1	9:30-11:50	2.33	2	7	3	0	1	1
manipulated	L	2	9:30-12:30	3	4	10	3	0	1	0
manipulated	L	3	9:30-10:30	1	4	10	3	2	0	0
manipulated	L	4	9:30-10:30	1	4	12	4	4	0	1
manipulated	L	4	9:30-10:30	1	4	12	4	5	0	2
manipulated	L	5	10:20-11:20	1	4	15	2	0	1	1
manipulated	L	5	10:20-11:20	1	4	15	2	0	1	2
manipulated	L	6	11:10-11:22	0.2	2	3	1	0	0	1
manipulated	L	7	11.08-11:50	0.7	4	23	1	1	1	1
manipulated	L	7	11.08-11:50	0.7	4	23	1	2	1	0
manipulated	L	7	11.08-11:50	0.7	4	23	1	1	0	0
manipulated	L	8	11:30-14:31	3.02	7	15	5	0	4	0
manipulated	L	9	11:30-12:21	0.85	4	7	5	0	0	3
manipulated	L	10	12:00-17:00	5	6	17	4	0	2	0
manipulated	L	10	12:00-17:00	5	6	17	4	0	1	0
manipulated	L	11	12:00-13:00	1	4	17	5	0	3	0
manipulated	L	11	12:00-13:00	1	4	17	5	0	3	0
manipulated	L	12	16:00-17:25	1.4	5	9	3	5	0	0
manipulated	L	13	16:00-17:01	1.01	10	4	4	4	0	0
manipulated	L	13	16:00-17:01	1.01	10	4	4	4	0	0
manipulated	L	14	18:30-19:30	1	1	7	2	2	2	0
manipulated	L	15	18:30-19:00	0.5	2	1	1	1	0	0
manipulated	L	16	19:50-20:10	0.33	5	0	3	1	0	0
manipulated	L	17	19:30-20:30	1	3	9	4	4	0	0
manipulated	L	18	19:30-20:30	1	3	5	2	2	4	0
manipulated	L	19	19:30-20:30	1	2	14	4	0	1	0
manipulated	L	20	19:30-20:30	1	2	8	3	1	0	1
manipulated	L	20	19:30-20:30	1	2	8	3	2	0	1
manipulated	L	21	19:30-20:30	1	2	14	4	1	1	0
manipulated	L	21	19:30-20:30	1	2	14	4	1	0	1
manipulated	S	1	14:30-20:10	5.67	1	3	4	2	0	3
manipulated	S	1	14:30-20:10	5.67	1	3	4	1	1	1
manipulated	S	2	14:30-20:10	5.67	2	2	7	0	0	1
manipulated	S	2	14:30-20:10	5.67	2	2	7	2	1	1
manipulated	S	2	14:30-20:10	5.67	2	2	7	2	0	0
manipulated	S	2	14:30-20:10	5.67	2	2	7	1	0	1
manipulated	S	2	14:30-20:10	5.67	2	2	7	1	1	1
manipulated	S	2	14:30-20:10	5.67	2	2	7	1	0	1
manipulated	S	2	14:30-20:10	5.67	2	2	7	2	0	0
manipulated	S	2	14:30-20:10	5.67	2	2	7	0	2	0
manipulated	S	2	14:30-20:10	5.67	2	2	7	2	0	0
manipulated	S	2	14:30-20:10	5.67	2	2	7	4	0	1
manipulated	S	3	14:30-20:10	5.67	5	3	0	5	0	3
manipulated	S	3	14:30-20:10	5.67	5	3	0	2	0	0
manipulated	S	3	14:30-20:10	5.67	5	3	0	1	0	0
manipulated	S	3	14:30-20:10	5.67	5	3	0	1	0	0
manipulated	S	3	14:30-20:10	5.67	5	3	0	2	0	0
manipulated	S	3	14:30-20:10	5.67	5	3	0	2	0	0
manipulated	S	3	14:30-20:10	5.67	5	3	0	1	0	0
manipulated	S	3	14:30-20:10	5.67	5	3	0	7	0	0
manipulated	S	3	14:30-20:10	5.67	5	3	0	2	0	0
manipulated	S	4	10:20-11:20	1	4	4	2	0	0	1
manipulated	S	4	10:20-11:20	1	4	4	2	0	0	2
manipulated	S	5	10:20-11:20	1	10	4	0	0	0	1
manipulated	S	6	10:20-11:20	1	11	22	5	0	0	1
manipulated	S	7	16:00-17:25	1.37	4	9	3	0	0	2
manipulated	S	8	16:00-17:25	1.37	5	11	4	0	0	4
manipulated	S	9	16:00-17:25	1.37	4	7	3	0	0	3
