# Supplementary material for: Floral Color Change Mediated by Pollen Input–Output and Its Manipulation of Pollinator Foraging Behavior in Heterostylous Plant Arnebia guttata (Boraginaceae)
Source: Ecol Evol. 2025 Dec 2;15(12):e72599. doi: 10.1002/ece3.72599 (PMC12672136; doi:10.1002/ece3.72599)
Supplement: Supplementary file 1 — Data S1: ece372599‐sup‐0001‐DataS1.zip. [file ECE3-15-e72599-s001.zip › FCC mediated by pollen input and output_.xlsx]

## Sheet: Sheet1
				floral morph	L= long-styled morph, S= short-styled morph
				sample	the number of flowers per treatment
				the time and number of FCC	when and the number of flowers whose spots faded away during the observation period
